# Supplementary material for: Novel viruses detected in bats in the Republic of Korea
Source: Sci Rep. 2020 Nov 20;10:20296. doi: 10.1038/s41598-020-77307-4 (PMC7680115; doi:10.1038/s41598-020-77307-4)
Supplement: Supplementary file 1 — Supplementary Information. [file 41598_2020_77307_MOESM1_ESM.xlsx]

## Sheet: Title page
		Title: Novel viruses detected in bats in the Republic of Korea
		Author list: Sook-Young Lee, Chul-Un Chung, Jun Soo Park, Jae-Ku Oem

## Sheet: Table S1
S Table 1. Extension of picornavirus sequences from Korean bats and position corresponding with reference sequences
Contig	No. reads	Size (bp)		Reference	Accession No.	Nucleotide similarity (%)	Position (nt)
location#16BF77-1	96	662	1474	BtMr-PicoV/JX2010	NC043071.1	90.5	6,720-7,376
location#16BF77-2	7	151					7,391-7,540
location#16BF77-3	892	894		BtMf-PicoV-1/SAX2011	NC038961.1	88.5	6,183-7,025
location#16BF77-4	229	491		BtMf-PicoV-1/GD2012	KJ641690.1	97.2	6,406-6,860
location#16BF77-5	382	413		Bat picornavirus 2/SK17F	HQ595343.1	91.5	7,219-7,609
location#16BF77-6	28	366		¶BtPV/SA58-16/Myo_das/GER/2008	JQ916922.1	84.2	121-476
¶: The reference sequences were partially reported.

## Sheet: Table S2
S Table 2. Bat sample and virus detection information
State/Country	City/Province	Bat species	Habitat	Sample type (no.)	Viruses
					Coronavirus	Retrovirus	Picornavirus
Gangwon	Yeongwol	Eptesicus serotinus	Forest	Feces (2)	-	-	-
		Pipistrelus abramus		Oral swab (1)	-	-	-
Gyeongnam	Changwon	Rhinolophus ferrumequinum	Abandoned mine	Feces (1)	-	-	-
Gyeongbuk	Gyeongju	Rhinolophus ferrumequinum	Abandoned mine	Tissues (3)	-	3/3	-
				Oral swab (1)	-	1/1	-
		Pipistrellus alaschanicus	Abandoned mine	Tissue (1)	-	-	-
		Pipistrelus abramus	Forest	Feces (1)	-	-	-
		Myotis aurascens	Forest	Oral swab (1)	-	-	-
	Andong	Eptesicus serotinus	Forest	Feces (2)	-	-	-
				Oral swab (1)	-	-	-
		Pipistrelus abramus	Forest	Feces (1)	1/1	-	-
		Myotis petax	Forest	Oral swab (1)	-	-	-
	Yeongdeok	Murina leucogaster	Abandoned mine	Tissues (2)	-	-	-
		Myotis macrodactylus	Abandoned mine	Tissues (1)	-	-	-
				Oral swab (1)	-	-	-
		Pipistrelus abramus	Forest	Feces (1)	-	-	-
	Yeongju	Rhinolophus ferrumequinum	Abandoned mine	Tissue (1)	-	1/1	-
		Pipistrelus abramus	Forest, stream	Feces (1)	-	-	-
		Myotis nattereri	Abandoned mine	Feces (1)	-	-	-
				Oral swab (1)	-	-	-
	Yeongcheon	Miniopterus schreibersii	Abandoned mine	Tissues (5)	-	-	-
	Cheongsong	Myotis petax	Forest, valley	Fecal swab (1)	-	-	-
				Oral swab (1)	-	-	-
		Myotis macrodactylus	Forest, valley	Oral swab (1)	-	-	-
Gwangju	Gwangsan	Eptesicus serotinus	Forest	Feces (3)	1/3	-	-
				Oral swab (1)	-	-	-
Daegu	Dalseong	Pipistrelus abramus	Forest, valley	Feces (2)	-	-	-
Ulsan	Ulju	Rhinolophus ferrumequinum	Abandoned mine	Tissues (2)	-	2/2	-
		Eptesicus serotinus	Forest	Oral swabs (2)	-	-	-
		Myotis petax	Forest	Feces (1)	-	-	-
		Pipistrelus abramus	Around a private house	Feces (1)	-	-	-
Jeonbuk	Sunchang	Rhinolophus ferrumequinum	Abandoned mine	Oral swabs (5)	5/5	1/5	-
		Myotis macrodactylus	Abandoned mine	Tissues (4)	-	-	-
				Feces (1)	-	-	-
Jeonnam	Muan	unknown	Cave	Feces (1)	-	-	-
		Myotis formosus chofukusei	Cave	Oral swab (1)	-	-	-
		Myotis macrodactylus	Abandoned mine	Oral swab (1)	-	-	-
	Jindo	Myotis macrodactylus	Abandoned mine	Feces (1)	-	-	-
				Oral swab (1)	-	-	-
		Rhinolophus ferrumequinum	Abandoned mine	Tissues (1)	-	1/1	-
	Gurye	Eptesicus serotinus	Forest	Oral swab (1)	-	-	-
	Hampyeong	Myotis formosus chofukusei	Cave	Oral swab (1)	-	-	-
Chungbuk	Danyang	Miniopterus schreibersii	Cave	Tissue (3)	-	-	-
				Feces (1)	-	-	1/1
		Vespertilio sinensis	Cave	Tissues (2)	1/2	-	-
		Myotis ikonnikovi	Forest, stream	Oral swabs (2)	-	-	-
		Rhinolophus ferrumequinum	Cave	Feces (1)	-	-	-
		Murina leucogaster	Forest	Feces (1)	-	-	-
Chungnam	Seosan	Myotis formosus chofukusei	Abandoned mine	Oral swab (1)	-	-	-

## Sheet: Table S3
S Table 3. Results of BLAST analysis of retroviral contigs from Korean bats
Contig	No. reads	Size (bp)	Reference	Accession No.	Nucleotide similary (%)	Position (nt)
location#RV-1	1	143	Rhinolophus ferrumequinum retrovirus (RfRV)	JQ303225	98.6	3,979-4,121
location#RV-2	1	128	Rhinolophus ferrumequinum retrovirus (RfRV)	JQ303225	98.4	4,608-4,735
location#RV-3	1	149	Rhinolophus ferrumequinum retrovirus (RfRV)	JQ303225	98	3,758-3,906

## Sheet: Table S4
S Table 4. Extension of retrovirus sequences from Korean bats and position corresponding with RfRV (JQ303225)
Sample	Size (bp)	Gene	Nucleotide similary (%)	Position (nt)
16BO70	854	Pol	99.1	3,800-4,653
16BO154	381	Pol	95.3	4,273-4,653
16BT11	2676	Pol	98.8	2,868-5,543
16BT15	2687	Pol	98.9	2,871-5,558
16BT21	2697	Pol	98.7	2,870-5,558
16BT22	2692	Pol	98.9	2,869-5,560
16BT30	2690	Pol	98.1	1,760-4,451
16BT47	2694	Pol	98.6	2,862-5,556
16BT48	370 (Gag), 1,448 (Pol1), 330 (Pol2), and 462 (Env)	Gag, Pol, Env	99.7 (Gag), 99.2 (Pol1), 98.5 (Pol2), and 98.7 (Env)	1,979-2,348 (Gag), 2,349-3,795 (Pol1), 4,605-4,932 (Pol2), and 5,990-6,451 (Env)
BO, bat oral swab; BT, bat tissue sample

## Sheet: Table S5
S Table 5. Percentage corresepondence of coronaviral contigs obtained from NGS with reference sequence (EF065509)
Contig	E-value	Length of contig	Coverage %	Identity %	Position
location#CoV-1	3.31836e-61	116	100	99.1379	282-397
location#CoV-2	5.60857e-57	129	100	95.3488	556-684
location#CoV-3	1.63771e-98	215	100	95.3488	1,214-1,428
location#CoV-4	1.74828e-60	151	94.702	94.4056	3,927-4,069
location#CoV-5	2.53467e-59	141	100	94.3262	3,929-4,069
location#CoV-6	2.02617e-53	123	100	95.122	16,161-16,283
location#CoV-7	4.65013e-33	143	67.8322	91.7526	26,385-26,481
location#CoV-8	1.50512e-48	151	100	90.0662	29,509-29,659
location#CoV-9	5.9048e-48	150	100	90	29,509-29,658
location#CoV-10	3.82401e-61	132	100	96.2121	29,644-29,775
location#CoV-11	3.77482e-58	135	100	94.8148	29,754-29,888
location#CoV-12	8.22062e-53	126	100	94.4444	29,755-29,880
location#CoV-13	1.16245e-64	151	99.3377	94.6667	29,861-30,010
location#CoV-14	1.78904e-63	149	99.3289	94.5946	29,863-30,010

## Sheet: Table S6
S Table 6. Results of BLAST analysis of rotaviral contigs from Korean bats
	Reference strains	Segment	Genotype	Accession No.	Similarity (%)	Matching position
location#RVA-1	RVA/Bat/CHN/ZFC23/2017	VP3	G3	MK292705	97.4	2,338-2,566
location#RVA-2	RVA/Bat/CHN/ZFC23/2017	VP3	G3	MK292705	97.3	880-1,025
	RVA/Bat/CHN/LZHP2/2015		G3P[3]	KX814947	96.7	876-1,025
location#RVA-3	RVA/Human-tc/JPN/K8/1977	VP2	G1P[9]	JQ713646	96.7	2,531-2,680
	RVA/Rabbit-wt/KOR/rab1404/2014		G3P[22]	MK751433	96.7	2,510-2,658
	RVA/Bat/KEN/322/2015		G3P[10]	MH285827	96	2,530-2,679
location#RVA-4	RVA/Bat/CHN/LZHP2/2015	VP7	G3P[3]	KX814942	98.6	21-164
	RVA/Bat/CHN/MYAS33/2013		G3P[10]	KF649188	98.6	1-143
	RVA/Human-wt/CHN/M2-102/2014		G3P[3]	KU597744	98	21-170

## Sheet: Table S7
S Table 7. Primer sets for the screening of viruses and the confirmation of viral metagenome
Virus	Primer	Sequence (5’-3’)	Reaction
Coronavirus	COP1	GGTTGGGACTATCCTAAGTGTGA	Screening
	COP2	CCATCATCAGATAAGAATCATCATA
	282F	GCTCCTCAAGGTGCGA	Confirmation and extension of viral sequence
	303F	AAGTATAGAGCAGA
	1308F	ACTGGCAATGCTGTGCAA
	1344F	GGAGCACACTATTGTGCT
	1424R	ACAGGTAGTAAGAAGGA
	3980R	ACTGGCAATGCTGTGCAA
	15539F	GCTATGCCTAATATGTG
	16287R	CATGCTTCGTGAGAG
	16244R	CGAATCTCTCAACCAT
	26422F	CCTTCCAACGAAATTGTTATGATG
	26447F	CTCTAAGTCCTATTTCTACACGAA
	29839R	CACCATTTTCATCATTGCTCTG
	S979F	ARGCTTGTKCTGCMTTYTA
	S2018R	AMACARTAGTARTTRCCAT
	S2057R	TCATADATNACAGAVACAGG
Retrovirus	Pol3784F	TAAGAGCCCCGGCTCT	Screening
	Pol3758F	CTACGATGAACTCAAGGT
	Pol4709R	TGCCTTGGCGGCTTCAT
	Pol4735R	GCTAAAGCTGATGAAGCT
	1887F	GCTGTAATTATGTCCTT	Confirmation and extension of viral sequence
	3090R	CCCTCAAGTCCTGGACT
	3115R	ATGRCTTCAACCCTCTT
	2830F	CGGAAATAGCGGGTGT
	3917R	TTGGATAAATAGGCAAC
	3884R	CCAGACGCTGCATTAG
	4535F	AAGAGGCTTTGTTACAG
	4559F	AAAGGCTCTGCGCAATCT
	5587R	CTGGTAGAGTACGAACA
	5333F	ACGTCCTACAGGGACTA
	5373F	GGAAGTTACATTGTGAA
	6533R	GCCTATATCTAATTGGAA
Picornavirus	6748F	GGTGGYAATCCTTCTGG	Screening
	6773F	GTACCACTGTTCTCAAT
	6990R	TTTGTCAGGGGGAGTCA
	5870F	TCGCTGTCATGTCTGAG	Confirmation and extension of viral sequence
	6859R	CCAGAATCAAGGTATGA
	6875R	TTACATCATCACCATAG
	6748F	GGTGGAAATCCTTCTGG
	6767F	CTAGTATCCTCAATACT
	7510R	AGAAGCCTGTCTGCTTAG
